# Supplementary material for: Nicotine Potentially Alters Endothelial Inflammation and Cell Adhesion via LGALS9
Source: J Cardiovasc Dev Dis. 2023 Dec 23;11(1):6. doi: 10.3390/jcdd11010006 (PMC10816207; doi:10.3390/jcdd11010006)
Supplement: Supplementary file 1 [file jcdd-11-00006-s001.zip]

Archive with 1 entries (1 files):
- jcdd-2757103-supplementary.pdf
